# Supplementary material for: Pan-Tissue and -Cancer Analysis of ROR1 and ROR2 Transcript Variants Identify Novel Functional Significance for an Alternative Splice Variant of ROR1
Source: Biomedicines. 2022 Oct 13;10(10):2559. doi: 10.3390/biomedicines10102559 (PMC9599429; doi:10.3390/biomedicines10102559)
Supplement: Supplementary file 1 [file biomedicines-10-02559-s001.zip]

Archive with 1 entries (1 files):
- biomedicines-1917791-supplementary.pdf
